# Supplementary material for: Genetic Structure and Evolutionary History of Three Alpine Sclerophyllous Oaks in East Himalaya-Hengduan Mountains and Adjacent Regions
Source: Front Plant Sci. 2016 Nov 11;7:1688. doi: 10.3389/fpls.2016.01688 (PMC5104984; doi:10.3389/fpls.2016.01688)
Supplement: Table S10 — The SSR dataset of these three oak species in this study. [file Table10.XLS]

## Sheet: Sheet1
The SSR data for the three oak species in this study.
QS = Quercus spinosa
QA = Quercus aquifolioides
QR = Quercus rehderiana
code	Pop	3a		3d		1p		2p		ZAG11		MSQ13		ZAG15		ZAG9		ZAG20		ZAG46		ZAG30		MSQ4
QS
A1	QL	158	164	214	222	248	248	146	146	242	242	244	244	118	132	240	252	166	166	200	200	186	202	202	228
A2	QL	158	164	214	222	248	248	146	146	242	242	244	244	118	118	240	252	166	166	200	200	186	186	202	228
A3	QL	164	164	214	214	248	248	146	146	242	242	244	244	108	118	252	252	166	166	200	200	186	186	202	228
A4	QL	158	164	214	214	248	248	146	146	242	242	244	244	118	132	238	252	166	166	200	200	186	186	202	228
A5	QL	158	156	222	222	248	248	146	146	242	242	242	246	118	118	244	252	166	166	200	200	186	202	202	202
A6	QL	158	156	222	222	248	248	146	146	242	242	242	246	116	116	244	252	166	166	200	200	186	202	202	202
A7	QL	158	164	214	222	248	248	146	146	242	242	244	244	116	116	252	252	166	166	200	200	188	202	202	202
A8	QL	158	164	214	222	248	248	146	146	242	252	244	244	118	118	252	252	166	166	200	200	190	190	202	202
A9	QL	164	164	214	214	248	248	146	146	242	242	244	244	108	108	238	252	180	188	200	200	186	208	202	202
A10	QL	158	164	222	222	244	244	146	146	242	242	244	244	116	116	252	252	166	180	200	200	186	186	202	202
A11	QL	158	164	214	214	248	248	146	146	242	242	244	244	116	132	244	252	180	186	200	200	182	182	228	228
A12	QL	158	164	214	214	248	248	146	146	242	242	244	244	118	132	252	252	168	180	200	200	186	186	202	202
A13	QL	158	158	222	222	248	248	146	146	242	242	242	246	118	118	252	252	166	180	200	200	186	186	202	202
A14	QL	158	158	214	222	244	244	146	146	242	242	244	244	116	116	240	252	166	180	200	200	186	186	228	228
A15	QL	158	158	214	214	248	248	146	146	242	242	244	244	116	116	240	252	180	180	200	200	186	190	202	228
A16	QL	158	158	214	214	244	244	146	146	242	242	244	244	118	132	238	252	170	182	200	200	182	186	202	202
A17	QL	158	158	214	222	252	252	146	146	242	242	244	244	108	118	242	254	166	180	200	200	186	194	202	228
A18	QL	158	158	214	214	252	252	146	146	242	242	244	244	108	132	242	242	180	188	200	200	182	194	228	228
A19	QL	158	158	214	214	244	244	146	146	242	242	244	244	108	118	252	252	180	180	200	200	186	190	202	202
A20	QL	164	164	214	214	244	244	146	146	242	242	244	244	108	118	238	238	180	180	196	196	186	192	202	228
G1	SGY	164	168	204	204	242	242	158	158	246	246	244	244	128	128	234	234	164	180	200	200	206	212	202	202
G2	SGY	156	162	204	204	242	242	146	146	240	252	244	244	128	128	242	242	168	168	200	200	208	214	202	202
G3	SGY	156	162	204	204	242	242	158	158	240	248	240	240	128	128	234	242	168	174	200	200	200	206	202	202
G4	SGY	164	164	204	204	242	242	146	158	240	248	240	240	128	140	234	234	164	168	200	200	190	194	202	202
G5	SGY	156	162	204	204	242	242	146	146	240	252	244	244	128	128	242	242	168	168	200	200	208	214	202	202
G6	SGY	156	162	204	204	242	242	146	146	238	250	240	240	128	128	242	242	168	168	200	200	208	214	202	202
G7	SGY	156	162	204	214	242	242	146	158	240	246	240	240	128	128	234	242	174	178	200	200	198	202	202	202
G8	SGY	156	162	204	214	242	242	146	158	252	252	244	244	128	128	234	242	174	178	200	200	198	202	202	202
G9	SGY	164	164	204	204	242	242	158	158	240	246	244	244	128	128	234	242	168	168	202	202	180	186	202	206
G10	SGY	164	168	204	214	242	242	146	146	238	240	244	244	128	128	234	242	168	180	200	200	182	188	202	202
G11	SGY	164	164	204	204	242	242	146	158	240	240	240	240	128	128	234	242	168	168	200	200	180	190	202	202
G12	SGY	164	164	204	204	242	242	158	158	236	252	240	240	128	128	222	242	168	180	200	200	180	190	202	202
G13	SGY	164	164	204	204	242	242	146	146	240	240	240	240	122	128	234	242	166	166	200	200	180	186	202	202
G14	SGY	164	168	204	214	242	242	158	158	236	252	244	244	128	128	234	234	168	168	200	200	186	192	202	202
G15	SGY	164	168	204	204	242	242	158	158	240	242	240	240	118	128	234	234	168	168	202	202	180	186	202	202
G16	SGY	164	164	204	204	242	242	158	158	240	252	244	244	118	140	234	242	164	168	200	200	186	190	202	202
G17	SGY	164	164	204	204	242	242	146	158	240	240	240	240	128	128	242	242	168	180	200	200	186	190	202	202
G18	SGY	164	168	204	204	242	242	158	158	252	252	240	240	128	128	242	242	168	168	202	202	222	226	202	202
G19	SGY	164	164	204	204	242	242	158	158	240	246	240	240	132	132	234	234	166	174	202	202	186	190	202	202
G20	SGY	164	168	204	214	242	242	158	158	238	238	244	244	128	128	234	242	160	174	200	200	206	212	202	202
M1	SBM	156	168	210	210	246	246	146	146	238	238	244	244	126	126	238	238	160	164	200	200	190	190	202	202
M2	SBM	156	168	214	230	246	246	146	146	238	238	248	248	108	126	238	244	166	178	204	204	190	190	202	202
M3	SBM	156	168	210	210	228	246	146	146	238	238	248	248	126	126	244	244	160	164	200	200	190	190	202	202
M4	SBM	156	156	208	218	228	234	146	146	238	238	248	248	126	126	244	244	166	178	200	200	190	190	202	228
M5	SBM	156	168	210	210	228	246	146	146	238	238	248	248	112	126	244	244	166	178	204	204	190	190	202	202
M6	SBM	156	168	210	210	250	250	146	146	238	238	248	258	112	126	238	244	160	168	204	204	190	190	202	202
M7	SBM	156	156	210	210	250	250	146	146	238	238	248	248	112	126	238	244	160	160	200	200	186	190	202	202
M8	SBM	156	168	210	210	250	250	146	146	234	234	252	252	126	126	244	244	160	172	200	200	190	190	202	202
M9	SBM	156	156	210	210	246	246	146	146	238	238	248	258	126	126	244	244	160	172	200	200	188	188	228	228
M10	SBM	156	168	210	210	250	250	146	146	238	238	248	256	126	126	244	244	160	172	200	200	190	190	202	228
M11	SBM	156	156	210	214	250	250	146	146	238	238	248	248	126	126	244	244	164	164	200	200	190	190	202	202
M12	SBM	156	156	214	218	232	246	146	146	238	238	248	248	126	126	244	244	160	164	200	200	190	190	202	202
M13	SBM	156	168	210	220	232	246	146	146	238	238	252	256	112	126	242	250	160	164	200	200	190	190	202	202
M14	SBM	156	168	210	216	252	252	146	146	238	238	252	252	112	126	242	244	160	160	198	198	186	190	202	202
M15	SBM	156	156	208	214	234	252	146	146	238	238	248	248	106	126	244	244	162	172	198	198	190	200	202	202
M16	SBM	156	156	210	214	252	252	146	146	238	238	248	248	126	126	244	244	162	172	204	204	190	190	202	202
M17	SBM	156	168	210	210	234	252	146	146	238	248	248	248	112	126	246	246	164	164	204	204	190	190	202	202
M18	SBM	156	156	210	232	252	252	146	146	238	238	248	248	126	126	242	246	160	164	204	204	190	190	202	202
M19	SBM	156	168	210	216	252	252	146	146	238	238	244	250	112	126	240	240	160	160	204	204	190	190	202	202
M20	SBM	156	168	210	210	234	252	146	146	238	238	244	250	126	126	242	246	160	160	204	204	186	190	202	202
N1	CY	158	158	210	210	246	246	146	146	240	244	244	244	112	112	234	238	160	160	200	200	194	200	202	202
N2	CY	158	168	210	210	246	246	146	146	238	244	244	244	106	112	242	242	164	172	200	200	194	200	202	202
N3	CY	158	168	210	220	244	254	146	146	238	238	244	244	106	112	238	238	160	160	200	200	200	200	202	202
N4	CY	158	168	206	206	246	246	146	146	238	244	244	244	112	112	242	246	160	160	200	200	200	200	202	202
N5	CY	158	156	210	210	246	246	146	146	238	238	244	244	106	112	242	242	160	168	190	200	200	200	202	202
N6	CY	158	168	210	220	240	246	146	146	238	244	244	244	112	112	242	242	160	160	200	200	200	200	202	202
N7	CY	158	168	210	216	246	256	146	146	238	238	244	244	112	112	242	242	160	168	200	200	200	200	202	202
N8	CY	158	168	210	210	246	246	146	146	238	244	244	244	112	112	238	246	160	168	200	200	200	200	202	202
N9	CY	158	168	210	210	246	262	146	146	238	238	244	244	106	112	238	246	160	168	200	200	200	200	202	202
N10	CY	168	168	210	216	242	248	146	146	238	238	244	244	106	112	238	246	168	168	190	200	190	198	202	202
N11	CY	158	158	210	210	240	246	146	146	238	238	244	244	112	112	238	238	160	168	200	200	192	200	202	202
N12	CY	158	168	210	210	240	240	146	146	244	244	244	244	112	112	238	246	168	172	200	200	194	194	202	202
N13	CY	158	158	210	216	240	248	146	146	238	238	244	244	106	106	238	238	160	168	200	200	194	194	202	202
N14	CY	158	168	210	216	240	246	146	146	238	238	244	244	106	112	238	238	162	162	200	200	194	200	202	202
N15	CY	158	168	210	216	240	240	146	146	238	238	244	244	112	112	238	238	160	160	200	200	190	194	202	202
N16	CY	158	158	210	216	242	242	146	146	238	238	244	244	112	112	236	238	160	160	200	200	200	200	202	202
N17	CY	158	158	210	216	242	242	146	146	238	238	244	244	112	112	238	238	160	160	200	200	200	200	202	202
N18	CY	158	158	210	216	242	256	146	146	238	238	244	244	112	126	238	246	156	160	200	200	200	200	202	202
N19	CY	158	168	210	216	240	240	146	146	238	238	244	244	106	112	238	246	164	164	200	200	200	200	202	228
N20	CY	158	168	210	210	242	242	146	146	238	238	244	244	106	112	238	238	160	160	200	200	200	200	202	202
P1	ML	158	166	210	210	228	228	146	146	242	242	250	250	112	126	234	240	168	178	194	194	202	222	202	202
P2	ML	166	166	210	210	244	244	146	146	242	242	244	250	112	112	238	254	168	178	194	194	186	204	202	228
P3	ML	166	166	210	220	244	244	146	146	242	242	244	250	112	112	238	254	168	178	194	194	186	204	202	228
P4	ML	158	166	206	206	228	248	146	158	242	242	248	248	112	112	242	242	160	178	194	194	196	222	202	202
P5	ML	158	158	210	210	244	244	146	146	242	242	244	244	112	112	242	250	176	176	194	194	200	204	202	202
P6	ML	158	166	210	220	244	244	146	146	234	238	244	244	112	112	238	250	154	160	194	204	176	194	202	202
P7	ML	158	166	210	210	248	248	146	146	234	234	244	244	112	126	242	242	156	172	194	194	202	230	202	228
P8	ML	158	166	210	210	248	248	146	158	234	234	248	248	112	124	242	242	156	160	194	194	178	216	202	202
P9	ML	166	166	210	210	244	248	146	146	238	238	244	244	112	112	242	242	164	164	194	194	204	208	202	202
P10	ML	158	166	210	210	244	248	158	164	238	242	248	248	112	126	246	246	164	164	194	194	184	194	202	202
P11	ML	166	166	210	210	248	248	158	158	242	248	244	244	112	126	246	252	160	172	194	214	194	210	202	202
P12	ML	166	166	210	210	244	244	146	146	242	242	244	244	112	126	246	246	178	178	194	194	202	236	202	228
P13	ML	158	158	210	210	242	242	158	164	238	242	244	258	126	126	238	246	178	178	194	194	204	208	202	202
P14	ML	166	166	210	210	248	248	146	146	242	242	244	244	112	112	238	238	160	168	194	194	174	184	202	202
P15	ML	166	166	210	210	244	244	146	146	242	248	244	244	112	112	238	248	160	168	194	194	190	198	202	202
P16	ML	166	166	206	210	248	248	146	146	242	242	244	250	106	112	238	238	168	168	194	194	198	202	194	202
P17	ML	166	166	210	210	248	248	158	164	242	242	250	250	112	126	238	248	162	168	194	194	172	210	202	222
P18	ML	158	166	210	210	248	248	146	146	242	242	244	258	112	126	240	254	156	162	204	204	174	198	202	202
P19	ML	166	166	206	210	248	248	146	146	242	242	244	244	112	112	238	238	156	168	194	194	198	198	202	228
P20	ML	158	166	210	210	248	248	146	146	242	250	244	244	112	126	238	252	160	168	194	194	198	210	228	228
W1	JL	160	160	210	210	250	250	154	154	244	244	244	244	112	126	246	246	164	174	200	204	182	186	202	228
W2	JL	160	160	210	210	250	250	146	146	238	244	244	244	112	126	238	246	160	174	200	216	186	198	202	202
W3	JL	160	160	210	210	246	250	154	158	238	238	244	244	126	126	234	246	164	174	200	204	198	210	202	202
W4	JL	160	160	210	210	250	250	158	158	238	238	244	244	112	126	238	238	174	174	192	204	212	212	202	202
W5	JL	160	168	210	210	250	250	158	158	238	246	244	244	112	126	246	256	164	174	200	200	210	210	202	202
W6	JL	160	168	210	210	250	250	158	158	238	238	244	244	112	126	238	238	160	164	200	204	186	234	202	202
W7	JL	160	160	210	210	250	250	158	158	232	238	244	244	126	126	234	234	174	178	200	200	212	212	202	202
W8	JL	160	160	210	210	250	250	154	158	232	232	244	244	126	138	242	256	174	178	200	204	186	186	202	202
W9	JL	160	160	210	210	250	250	158	158	246	252	244	248	112	126	242	254	174	178	200	200	208	212	202	202
W10	JL	160	160	210	210	250	250	158	158	246	246	244	244	126	126	238	246	164	178	200	200	174	198	202	202
W11	JL	154	168	210	210	250	250	158	158	238	244	244	244	126	126	252	252	164	164	190	196	174	198	202	228
W12	JL	168	168	210	210	250	250	158	158	238	244	244	244	126	126	238	250	164	178	200	200	174	198	202	202
W13	JL	160	168	210	210	246	250	158	158	232	232	244	244	112	126	238	242	174	184	200	200	172	186	202	202
W14	JL	168	168	210	210	250	250	158	158	240	246	244	244	112	112	238	242	174	178	196	196	186	186	202	202
W15	JL	160	160	210	210	250	250	158	158	232	238	244	244	112	126	238	242	174	184	196	196	186	186	202	202
W16	JL	160	168	210	210	246	254	158	158	238	246	244	244	126	126	238	252	168	178	196	196	194	208	202	202
W17	JL	160	160	210	222	250	250	146	154	238	246	244	244	112	126	238	260	164	168	196	202	198	212	202	202
W18	JL	160	168	210	210	246	250	154	154	244	250	244	244	126	138	238	260	164	168	196	196	174	194	202	202
W19	JL	160	168	210	210	250	250	154	154	244	244	244	264	126	126	238	242	168	182	196	196	176	186	202	202
W20	JL	160	160	210	210	250	250	154	154	244	244	244	244	126	126	232	238	164	178	196	202	176	186	202	202
11	SLJ	164	174	210	210	252	252	146	158	238	238	244	244	106	112	238	238	160	160	198	204	184	190	202	202
12	SLJ	182	182	210	210	252	252	146	162	238	238	244	250	112	126	238	250	160	168	198	202	198	212	202	202
13	SLJ	164	174	210	210	248	252	146	158	238	238	244	244	106	112	238	238	156	168	198	204	184	190	202	202
14	SLJ	174	180	210	210	252	252	146	146	238	238	244	250	112	126	232	242	160	160	198	204	174	186	202	202
15	SLJ	164	174	210	224	252	252	134	146	238	238	244	244	112	112	238	238	160	164	202	206	174	198	202	202
16	SLJ	164	174	210	224	252	252	134	146	238	238	244	244	112	112	238	238	156	168	202	206	174	198	202	202
17	SLJ	174	174	210	210	248	252	146	146	240	240	244	258	106	112	238	238	168	168	198	204	186	202	202	202
18	SLJ	164	174	210	210	248	252	146	146	240	240	248	248	112	112	238	238	168	168	192	198	174	200	202	222
19	SLJ	164	164	210	210	252	252	146	146	240	240	244	258	112	112	238	238	160	160	198	204	186	202	202	202
110	SLJ	164	174	210	210	252	252	146	146	238	238	244	252	112	112	238	238	160	160	198	204	176	198	202	202
111	SLJ	164	174	210	210	248	252	146	162	240	244	244	244	112	126	238	254	164	168	198	202	190	198	202	202
112	SLJ	158	164	210	220	252	252	146	146	238	240	244	244	112	126	238	254	164	164	198	204	190	198	202	202
113	SLJ	164	164	210	210	252	252	146	146	240	240	244	258	106	112	238	238	160	160	198	204	186	202	202	202
114	SLJ	158	164	210	210	248	254	146	146	238	238	244	244	106	126	238	238	160	164	198	202	194	194	202	202
115	SLJ	164	164	210	210	252	252	146	154	238	238	244	244	112	126	238	238	160	164	198	204	194	194	202	202
116	SLJ	164	164	210	224	252	252	146	146	238	238	244	244	112	126	238	238	164	164	194	202	198	202	202	202
117	SLJ	158	164	210	210	252	252	146	146	238	238	248	248	112	112	238	238	160	164	194	194	208	208	202	202
118	SLJ	158	164	210	210	252	252	146	146	238	238	244	244	112	126	232	238	168	168	198	202	186	208	202	202
119	SLJ	164	170	210	210	252	252	146	146	238	238	244	244	112	112	238	238	168	168	200	200	198	198	202	202
120	SLJ	164	164	210	210	252	252	146	152	236	238	244	244	112	112	238	238	170	170	198	202	198	198	202	202
Z1	SY	162	168	214	222	248	248	146	146	238	238	250	250	112	128	242	252	164	164	200	200	190	208	202	202
Z2	SY	162	168	214	214	248	248	146	146	238	238	244	248	112	126	252	252	164	168	200	200	190	190	202	228
Z3	SY	162	168	214	222	248	248	146	146	226	234	248	248	112	122	242	252	164	164	200	200	192	192	202	202
Z4	SY	168	168	214	214	248	248	146	146	238	238	248	248	112	122	242	242	164	164	200	200	190	208	202	202
Z5	SY	162	168	214	214	248	248	146	146	238	238	248	248	112	112	242	242	164	168	200	200	190	208	202	228
Z6	SY	162	168	214	214	248	248	146	146	234	238	246	246	112	112	242	242	168	168	200	200	194	194	202	228
Z7	SY	168	168	214	214	248	248	146	146	234	238	248	248	112	122	242	242	164	168	200	200	190	194	202	228
Z8	SY	168	168	214	214	248	248	146	146	238	238	248	248	112	122	242	242	168	168	200	200	194	208	202	228
Z9	SY	162	168	220	220	248	248	146	146	238	238	248	248	112	122	242	242	168	168	200	200	194	194	202	228
Z10	SY	174	174	206	210	248	248	146	146	234	238	248	248	102	122	236	250	164	164	200	200	190	194	202	228
Z11	SY	162	162	214	214	248	248	146	146	238	238	250	250	112	122	240	252	164	168	200	200	190	204	202	202
Z12	SY	162	168	214	214	248	248	146	146	238	238	246	250	112	112	250	250	168	168	200	200	190	190	202	202
Z13	SY	162	162	214	214	248	248	146	146	230	234	250	250	112	122	236	260	170	170	200	200	194	212	202	202
Z14	SY	162	168	214	222	248	248	146	146	238	238	250	250	112	122	236	242	170	188	200	200	190	194	202	202
Z15	SY	168	168	214	222	248	248	146	146	238	238	250	250	112	122	258	260	168	168	200	200	190	208	202	202
Z16	SY	162	168	214	214	248	248	146	146	238	238	250	250	112	112	242	242	168	178	200	200	190	190	202	202
Z17	SY	162	162	214	214	248	248	146	146	238	238	246	250	112	112	242	242	170	188	200	200	190	190	202	202
Z18	SY	162	168	214	214	248	248	146	146	238	238	250	250	108	122	242	252	168	168	200	200	198	212	202	202
Z19	SY	162	168	214	214	248	248	146	146	238	238	250	250	102	112	242	242	164	168	200	200	190	212	202	228
Z20	SY	162	168	214	222	248	248	146	146	238	238	244	244	108	122	242	242	164	168	200	200	190	208	202	228
81	LB	162	168	218	224	248	248	146	146	238	238	244	244	128	128	250	250	168	168	202	202	194	198	202	228
82	LB	168	168	218	218	248	248	146	146	238	248	244	244	112	112	250	250	166	166	202	202	190	198	202	202
83	LB	162	168	218	218	248	248	146	146	238	238	244	244	112	112	238	250	164	164	200	202	188	196	202	202
84	LB	162	168	218	218	248	248	136	146	238	238	244	244	126	126	238	250	168	168	202	202	190	212	202	202
85	LB	162	162	218	218	248	248	146	146	238	238	244	244	112	112	250	250	170	186	202	202	202	212	202	202
86	LB	162	168	218	218	248	248	146	146	238	238	242	242	114	114	238	250	168	180	202	202	190	212	202	228
87	LB	162	168	218	224	248	248	146	146	238	238	244	244	114	114	250	250	168	168	204	204	190	204	202	228
88	LB	162	168	218	218	248	248	146	146	230	238	244	244	112	112	238	240	170	186	202	202	190	190	228	228
89	LB	162	168	218	224	248	248	146	146	238	238	244	244	112	112	250	250	168	168	202	202	194	212	202	228
810	LB	162	168	218	218	248	248	146	146	228	238	244	244	112	112	238	250	170	180	202	202	190	190	202	202
811	LB	162	168	218	218	248	248	146	146	238	238	244	244	112	122	238	250	168	194	202	202	194	194	202	202
812	LB	162	162	218	218	248	248	146	146	238	238	240	244	112	112	238	248	168	168	202	202	194	212	202	202
813	LB	162	162	218	218	248	248	146	146	238	238	244	244	112	126	238	250	168	168	202	202	198	198	202	202
814	LB	162	162	218	218	248	248	146	146	238	238	244	244	112	112	238	240	170	180	202	202	190	194	202	228
815	LB	162	168	218	218	248	248	146	146	238	238	244	244	112	112	238	250	168	180	200	202	190	194	202	202
816	LB	162	168	218	218	248	248	146	146	238	238	244	244	126	126	238	250	170	170	202	202	190	212	202	202
817	LB	162	162	212	218	248	248	146	146	238	238	244	244	112	122	238	250	168	168	202	202	190	190	202	202
818	LB	162	168	218	218	248	248	146	146	238	238	244	244	112	126	238	248	168	168	202	202	190	190	202	202
819	LB	162	168	218	218	246	246	146	146	238	238	244	244	106	126	238	248	170	170	202	202	190	198	202	228
820	LB	162	168	218	218	248	248	146	146	238	238	244	244	106	126	238	248	168	168	202	202	190	190	202	228
91	DL	168	168	214	222	248	248	146	158	238	238	240	240	126	126	238	238	168	168	202	202	202	202	202	202
92	DL	174	174	214	222	248	248	146	162	238	244	244	244	126	126	238	238	180	180	202	202	206	206	202	202
93	DL	168	168	214	214	248	248	146	146	238	244	240	240	126	126	238	242	168	168	192	202	196	202	202	202
94	DL	148	168	214	214	248	248	146	146	238	244	244	244	106	126	238	238	168	180	202	202	186	202	202	202
95	DL	148	168	214	214	248	248	146	146	238	244	244	244	106	126	238	238	180	186	192	202	186	202	202	202
96	DL	150	168	214	214	248	248	146	158	238	244	238	242	112	126	238	248	180	186	202	202	190	202	202	202
97	DL	168	168	214	214	248	248	146	162	238	244	244	244	112	126	238	242	194	194	194	200	186	202	202	202
98	DL	150	168	214	214	248	248	146	146	238	244	242	258	106	126	238	258	174	174	202	202	198	202	202	202
99	DL	168	168	214	214	248	248	146	158	238	244	240	240	112	126	238	250	174	180	202	202	206	208	202	202
910	DL	168	168	214	222	248	248	146	158	238	244	244	244	112	126	238	238	168	194	202	202	206	212	202	202
911	DL	150	168	214	214	248	248	146	158	238	244	240	244	112	126	238	248	168	194	202	202	190	206	202	202
912	DL	148	168	214	214	248	248	146	146	238	244	246	246	106	126	238	238	180	186	202	202	188	206	202	202
913	DL	168	168	214	214	248	248	146	158	238	244	244	244	126	126	238	238	180	180	202	202	212	212	202	202
914	DL	150	168	214	214	248	248	146	146	238	244	244	244	106	126	238	258	174	180	202	202	198	202	202	202
915	DL	168	168	214	222	248	248	146	158	238	238	244	244	112	126	238	238	168	174	202	202	202	206	202	202
916	DL	150	168	214	214	248	248	146	162	238	238	244	244	126	126	238	238	168	174	194	202	198	202	202	202
917	DL	168	168	214	214	248	248	146	158	238	244	244	244	126	126	238	238	168	172	202	202	202	202	202	202
918	DL	168	168	214	214	248	248	146	146	238	238	240	244	126	126	238	242	168	180	202	202	198	202	202	202
919	DL	150	168	214	214	248	248	146	146	238	238	244	244	126	126	238	238	168	174	194	202	186	202	202	202
920	DL	148	168	214	214	248	248	146	146	238	238	244	244	106	126	238	238	176	180	202	202	186	202	202	202
a1	MJS	162	168	208	214	248	248	146	146	238	238	244	250	112	126	242	242	168	194	202	202	190	198	202	202
a2	MJS	162	162	214	214	248	248	146	146	238	238	244	244	112	112	242	252	168	168	202	202	190	190	202	202
a3	MJS	168	168	214	214	248	248	146	146	238	238	244	244	112	112	242	252	168	180	202	202	190	190	202	228
a4	MJS	162	162	208	208	248	248	146	146	238	238	244	244	112	112	242	242	168	168	202	202	190	190	202	228
a5	MJS	162	168	214	214	248	248	146	146	238	238	244	244	112	112	252	252	166	166	202	202	202	210	202	228
a6	MJS	162	168	214	214	248	248	146	146	238	238	244	244	112	126	252	252	168	168	202	202	190	190	202	228
a7	MJS	162	162	214	220	248	248	146	146	238	238	244	244	112	126	242	252	168	180	202	202	190	190	202	228
a8	MJS	162	168	208	224	248	248	146	146	238	238	244	244	112	112	242	252	166	166	202	202	190	190	202	202
a9	MJS	162	168	208	214	248	248	146	146	238	238	244	244	112	112	252	252	168	180	202	202	202	210	202	202
a10	MJS	162	162	214	214	248	248	146	146	238	238	244	244	104	112	242	252	168	180	202	202	190	194	202	202
a11	MJS	162	168	214	214	248	248	146	146	238	238	244	244	112	112	252	252	168	168	200	200	190	190	202	202
a12	MJS	162	168	214	220	248	248	146	146	238	238	244	244	104	112	242	252	182	182	202	202	202	202	194	194
a13	MJS	162	162	214	214	248	248	146	146	238	238	244	244	112	112	252	252	168	180	202	202	202	222	194	202
a14	MJS	162	162	214	214	248	248	146	146	238	238	244	244	112	112	244	244	168	180	202	202	190	190	202	202
a15	MJS	162	168	214	220	248	248	146	146	238	238	244	244	112	122	238	252	168	180	202	202	190	202	228	228
a16	MJS	162	162	214	214	248	248	146	146	238	238	244	244	112	122	252	252	168	168	202	202	194	202	202	202
a17	MJS	162	162	214	214	248	248	146	146	238	238	244	244	112	112	244	252	180	194	202	202	190	202	202	202
a18	MJS	162	168	208	214	248	248	146	146	238	238	244	244	112	112	252	252	168	180	202	202	202	210	202	202
a19	MJS	168	168	214	214	248	248	146	146	238	238	244	244	112	122	238	250	168	180	202	202	190	202	202	228
b1	NWT	162	168	218	224	248	248	146	146	238	248	244	244	112	122	238	252	168	168	200	200	190	194	202	202
b2	NWT	168	172	218	218	248	248	146	146	238	238	244	244	112	112	252	252	168	168	198	198	192	202	228	228
b3	NWT	162	168	218	224	248	248	146	146	238	238	244	244	112	126	244	252	168	184	198	198	190	190	202	228
b4	NWT	162	162	218	218	244	248	146	146	238	238	244	244	112	122	244	252	168	178	200	200	186	194	202	202
b5	NWT	162	168	218	224	244	248	146	146	238	238	244	244	112	122	238	252	168	168	198	198	190	206	202	202
b6	NWT	168	168	218	218	244	248	146	146	238	238	244	244	104	112	244	252	168	168	200	200	190	194	202	202
b7	NWT	162	168	218	218	244	248	146	146	238	246	244	244	112	112	252	252	168	168	200	200	206	208	202	202
b8	NWT	162	162	218	224	244	248	146	146	238	238	244	252	112	122	244	252	168	168	200	200	190	190	202	228
b9	NWT	168	168	218	224	248	248	146	146	238	238	252	252	112	112	238	244	168	168	200	200	188	188	228	228
b10	NWT	162	168	218	218	244	244	146	146	238	238	252	252	112	112	238	252	170	170	200	200	192	210	202	228
b11	NWT	162	162	218	218	248	248	146	146	238	238	244	252	104	112	244	252	168	168	200	200	192	192	228	228
b12	NWT	162	168	224	224	244	248	146	146	238	238	256	256	112	112	252	252	168	168	200	200	192	206	202	202
b13	NWT	162	162	224	224	248	248	146	146	238	238	256	256	104	112	244	252	168	168	200	200	192	192	202	202
b14	NWT	162	162	218	224	244	244	146	146	238	238	252	262	112	112	252	252	168	168	198	198	192	192	202	228
b15	NWT	162	162	224	224	248	248	146	146	238	238	244	244	112	126	238	238	178	178	198	198	190	206	202	202
b16	NWT	162	162	224	224	248	248	146	146	238	238	244	244	112	112	252	252	168	168	200	200	190	198	202	228
b17	NWT	162	168	218	218	248	254	146	146	238	238	244	244	104	114	238	252	168	168	200	200	184	184	228	228
b18	NWT	162	168	218	218	248	254	146	146	238	238	244	244	112	128	238	244	170	186	200	200	192	192	202	228
b19	NWT	162	162	218	224	248	248	146	146	238	238	244	244	104	112	238	252	168	168	200	200	198	202	202	202
b20	NWT	162	162	218	224	248	248	146	146	238	238	244	248	104	112	244	244	168	182	200	200	190	190	202	202
c1	SL	162	162	218	218	248	252	146	146	238	238	246	250	112	122	252	252	170	170	198	198	190	190	202	202
c2	SL	162	162	218	218	248	252	146	146	238	238	250	250	104	112	252	252	170	170	200	200	192	198	202	202
c3	SL	162	168	218	224	244	248	146	146	238	238	250	250	112	122	252	252	182	182	200	200	186	186	202	202
c4	SL	162	168	218	218	248	248	146	146	238	238	250	250	112	122	238	252	168	178	200	200	186	186	202	202
c5	SL	162	168	218	224	248	252	146	146	238	242	250	250	112	122	244	252	168	182	200	200	190	206	202	202
c6	SL	162	168	218	218	248	252	146	146	238	246	250	250	112	112	252	252	168	178	200	200	192	204	202	228
c7	SL	162	168	212	218	248	248	146	146	238	238	250	250	112	112	238	252	168	168	198	198	186	186	202	228
c8	SL	162	168	218	224	244	248	146	146	238	242	246	250	112	112	238	250	168	168	200	200	186	186	202	202
c9	SL	162	168	212	218	248	248	146	146	238	238	250	250	112	112	252	252	168	168	200	200	198	198	228	228
c10	SL	168	168	212	218	248	248	146	146	238	238	250	250	112	112	238	252	168	186	200	200	180	188	202	202
c11	SL	162	168	218	218	252	252	146	146	238	246	250	250	112	122	242	252	164	168	200	200	188	208	202	228
c12	SL	168	168	218	218	248	252	146	146	238	242	250	250	112	126	238	252	166	178	190	200	180	184	228	228
c13	SL	162	162	218	224	248	252	146	146	238	242	250	250	112	122	244	252	168	168	198	198	184	184	202	202
c14	SL	162	168	218	218	248	252	146	146	238	238	250	250	112	112	238	252	168	168	200	200	184	184	202	228
c15	SL	162	168	218	224	244	248	146	146	238	238	250	250	112	132	238	252	164	168	200	200	186	202	202	228
c16	SL	162	168	218	218	248	252	146	146	238	238	250	250	112	112	246	266	168	178	200	200	184	196	202	228
c17	SL	162	162	218	218	252	252	146	146	238	242	250	250	112	112	252	266	178	178	200	200	186	186	202	228
c18	SL	168	168	218	218	252	252	146	146	238	238	250	250	112	126	238	262	168	182	200	200	186	186	202	202
c19	SL	162	168	218	218	246	252	146	146	238	238	250	250	112	112	244	252	168	186	198	198	202	202	202	202
c20	SL	162	162	218	218	248	252	146	146	238	242	250	250	112	122	238	252	186	186	200	200	184	184	228	228
d1	AK	162	162	218	234	248	252	146	146	238	246	250	250	112	126	242	252	178	178	200	204	194	198	202	202
d2	AK	162	162	218	234	248	252	146	146	238	238	244	244	126	126	242	252	168	178	200	200	180	190	202	202
d3	AK	162	162	224	244	248	248	146	146	238	238	244	260	112	126	252	252	168	182	200	200	190	190	202	202
d4	AK	162	168	218	224	248	248	146	146	238	238	244	244	112	112	242	252	164	186	200	200	190	190	202	202
d5	AK	168	168	218	234	248	252	146	146	238	238	250	250	112	126	238	252	168	178	200	200	190	190	202	228
d6	AK	162	162	218	234	248	252	146	146	248	248	250	250	112	126	242	252	164	164	200	200	190	190	202	202
d7	AK	162	168	218	234	248	248	146	146	238	238	244	244	104	112	242	242	178	190	200	200	182	182	202	202
d8	AK	162	162	218	218	248	248	146	146	240	246	260	260	112	126	242	252	168	168	200	200	182	186	202	202
d9	AK	162	168	218	224	248	248	146	146	238	238	244	244	112	112	242	242	168	174	200	200	186	186	202	202
d10	AK	162	162	218	234	244	248	146	146	238	238	244	260	112	112	252	252	178	178	200	200	186	186	202	202
d11	AK	162	168	218	234	248	248	146	146	238	238	244	260	112	126	238	242	168	168	200	200	186	186	202	202
d12	AK	162	162	218	234	244	248	146	146	238	248	244	248	112	126	242	242	168	168	200	200	186	186	202	202
d13	AK	162	162	218	234	244	248	146	146	238	246	244	244	104	112	252	252	186	186	200	200	186	198	202	202
d14	AK	162	168	218	218	244	248	146	146	238	238	244	248	112	112	252	252	168	178	200	200	190	190	202	202
d15	AK	162	162	218	234	248	248	146	146	238	238	244	248	112	112	242	252	168	168	200	200	190	190	202	202
d16	AK	162	168	218	234	244	248	146	146	238	246	244	248	112	126	244	252	168	168	198	198	186	186	202	202
d17	AK	162	162	218	234	244	248	146	146	238	238	244	248	112	112	242	252	182	182	198	198	200	200	202	202
d18	AK	162	168	218	234	248	248	146	146	238	244	244	244	112	126	238	242	168	168	200	200	200	200	202	202
d19	AK	162	168	218	234	248	248	146	146	238	238	244	244	112	112	242	252	168	168	200	200	186	186	202	202
d20	AK	162	168	218	234	248	248	146	146	238	238	244	244	112	112	242	252	168	168	198	198	186	186	202	202
e1	LY	160	160	218	234	248	248	146	146	238	238	244	244	112	122	242	252	182	182	198	198	190	190	202	202
e2	LY	162	168	218	234	248	248	146	146	238	238	244	244	112	112	238	248	178	178	198	198	190	202	202	228
e3	LY	162	168	218	234	248	248	146	146	238	246	244	244	112	112	244	252	168	184	198	198	190	198	202	202
e4	LY	162	168	218	224	248	248	146	146	238	238	244	244	104	112	244	252	168	182	198	198	190	198	202	202
e5	LY	162	162	218	234	248	248	146	146	238	246	244	244	112	122	238	252	168	182	200	200	190	190	202	202
e6	LY	162	162	218	234	250	250	146	146	238	238	244	244	112	112	252	252	168	168	200	200	190	190	202	202
e7	LY	162	162	218	234	250	250	146	146	238	238	244	244	112	122	238	252	182	182	200	200	190	202	202	202
e8	LY	162	168	218	234	248	252	146	146	238	238	244	244	104	112	252	252	168	176	198	198	190	210	202	228
e9	LY	162	162	218	224	252	252	146	146	238	238	244	244	112	112	238	248	170	182	200	200	190	190	228	228
e10	LY	162	168	218	234	248	248	146	146	238	238	244	244	112	112	244	252	168	168	200	200	190	190	202	202
e11	LY	162	162	218	234	248	248	146	146	238	238	244	244	104	112	250	266	168	180	200	200	190	190	202	202
e12	LY	162	168	218	234	248	248	146	146	238	238	244	244	112	112	238	252	170	182	200	200	190	202	202	228
e13	LY	162	168	218	224	248	248	146	146	238	238	244	244	112	112	252	252	168	182	200	200	190	190	202	202
e14	LY	162	162	218	234	248	248	146	146	238	242	244	244	112	112	252	252	168	188	200	200	190	198	202	202
e15	LY	162	168	218	234	248	248	146	146	238	246	244	244	112	112	238	252	182	188	200	200	190	202	202	202
f11	SHS	162	162	220	236	244	248	146	146	238	238	244	244	112	126	238	250	182	186	190	190	194	208	202	202
f12	SHS	162	162	208	220	248	248	138	146	238	238	244	248	112	112	238	256	174	186	190	190	194	212	202	202
f13	SHS	168	168	220	220	244	244	146	146	238	238	244	248	112	112	238	256	182	186	190	190	194	194	202	202
f14	SHS	162	162	212	220	244	244	146	146	238	250	258	258	124	124	256	256	182	186	190	190	202	202	202	202
f21	LS	162	162	212	212	244	244	146	146	238	238	244	244	104	112	238	238	174	174	200	200	186	186	202	202
f22	LS	162	162	212	212	242	244	146	146	238	238	244	244	110	110	234	234	174	182	200	200	186	206	202	202
f23	LS	162	162	212	230	244	244	138	146	238	238	244	244	104	110	250	250	174	186	200	200	186	186	202	202
f24	LS	162	162	212	230	244	250	146	146	238	238	244	244	104	110	234	234	174	186	200	200	186	210	202	202
g1	DH	162	162	210	210	248	248	146	146	238	238	244	244	112	112	242	242	178	186	200	200	174	194	202	202
g2	DH	162	162	210	210	248	248	146	146	238	238	244	244	112	112	242	252	186	186	200	200	174	194	202	202
g3	DH	162	162	210	210	248	248	146	146	238	238	244	244	112	112	242	252	186	186	200	200	174	194	202	202
g4	DH	162	162	210	210	248	248	146	146	238	238	244	244	104	112	252	252	168	186	200	200	174	174	202	202
g5	DH	162	162	210	210	248	248	146	146	238	238	244	244	112	112	242	252	186	186	200	200	174	204	202	202
g6	DH	162	162	210	210	248	248	146	146	238	238	244	244	104	112	252	252	168	186	200	200	174	204	202	202
g7	DH	162	162	210	210	248	248	146	146	238	238	244	244	112	112	242	252	178	186	200	200	204	204	202	202
g8	DH	162	162	210	210	248	248	146	146	238	238	244	244	112	112	242	242	176	186	200	200	174	174	202	202
g9	DH	162	162	210	210	248	248	146	146	238	238	244	244	112	112	252	252	186	186	200	200	174	186	202	202
g10	DH	162	162	210	210	248	248	146	146	238	238	244	244	112	112	242	242	178	186	200	200	194	204	202	202
g11	DH	162	162	210	210	248	248	146	146	238	238	244	244	112	112	252	252	178	186	200	200	204	204	202	202
g12	DH	162	162	210	210	248	248	146	146	238	238	244	244	112	112	252	252	178	178	200	200	174	174	202	202
g13	DH	162	162	210	210	248	248	146	146	238	238	244	244	112	112	242	242	178	186	200	200	174	204	202	202
g14	DH	168	168	210	210	248	248	146	146	238	238	244	244	112	112	242	242	180	186	200	200	174	174	202	202
g15	DH	162	162	210	210	248	248	146	146	238	238	244	244	112	112	242	252	176	186	200	200	174	174	202	202
g16	DH	162	162	210	210	248	248	146	146	238	238	244	244	112	112	242	252	178	186	200	200	174	174	202	202
g17	DH	162	162	210	210	248	248	146	146	238	238	244	244	112	112	252	252	178	186	200	200	174	174	202	202
g18	DH	162	162	210	210	248	248	146	146	238	238	244	244	112	112	252	252	178	186	200	200	174	174	202	202
g19	DH	162	162	210	210	248	248	146	146	238	238	244	244	104	112	252	252	186	186	200	200	174	174	202	202
g20	DH	162	162	210	210	248	248	146	146	238	238	244	244	112	112	252	252	178	186	200	200	174	174	202	202
h1	XJ	162	162	210	210	248	248	138	138	238	238	244	248	112	112	252	252	186	190	200	200	204	204	202	202
h2	XJ	162	162	210	210	248	248	146	146	238	238	244	248	104	112	242	252	190	190	200	200	204	204	202	202
h3	XJ	162	162	210	210	248	248	138	146	238	238	244	248	104	112	252	252	186	186	202	202	204	204	202	202
h4	XJ	162	162	210	210	248	248	138	138	238	238	244	248	104	112	252	252	186	186	200	200	204	204	228	228
h5	XJ	162	162	210	210	250	250	138	146	238	238	254	260	104	112	242	252	186	186	200	200	178	204	202	202
h6	XJ	162	162	210	210	244	248	138	146	238	238	254	260	112	112	238	252	186	190	200	200	204	204	202	202
h7	XJ	162	162	210	210	244	248	146	146	238	238	244	248	104	112	252	252	186	186	200	200	204	204	202	202
h8	XJ	162	162	210	210	244	248	138	146	238	238	244	254	104	112	240	252	186	190	200	200	204	204	202	202
h9	XJ	162	162	210	210	246	246	138	138	238	238	254	254	104	112	252	252	186	186	200	200	204	204	228	228
h10	XJ	162	162	210	210	246	246	138	146	238	238	254	260	112	112	238	252	186	190	200	200	204	204	202	202
h11	XJ	162	162	210	210	248	248	146	146	238	238	254	254	112	112	252	252	186	190	200	200	178	204	202	202
h12	XJ	162	162	210	210	244	248	138	138	242	242	248	260	104	112	252	252	186	190	200	200	204	204	202	228
h13	XJ	162	162	210	210	244	248	146	146	238	238	254	260	112	112	252	252	186	190	200	200	178	204	202	202
h14	XJ	162	162	210	210	244	248	138	138	238	238	244	244	112	112	242	252	178	186	202	202	204	204	202	228
h15	XJ	162	162	210	210	244	248	146	146	238	238	244	254	104	112	252	252	186	186	200	200	204	204	202	202
h16	XJ	162	162	210	210	244	248	138	138	238	238	248	254	104	112	252	252	186	186	200	200	204	204	202	202
h17	XJ	162	162	210	210	244	248	138	138	238	238	262	260	112	112	252	252	186	190	200	200	204	204	202	202
h18	XJ	162	162	210	210	248	248	146	146	238	238	244	254	112	112	252	252	190	190	200	200	204	204	202	228
h19	XJ	162	162	210	210	244	248	138	138	238	238	260	260	104	112	252	252	190	190	200	200	204	204	202	228
h20	XJ	162	162	210	210	244	248	138	138	242	242	248	248	104	112	252	252	186	190	200	200	204	204	202	228
i1	SQS	162	162	210	210	248	248	146	146	238	238	244	260	112	112	242	242	190	194	200	200	178	204	202	228
i2	SQS	162	168	210	210	244	248	146	146	238	238	246	260	112	112	240	252	186	190	200	200	178	204	202	202
i3	SQS	162	162	210	210	246	246	146	146	244	244	244	262	112	112	242	242	178	190	200	200	186	194	202	202
i4	SQS	162	162	210	210	248	248	146	146	238	238	246	246	112	112	242	242	190	194	200	200	178	204	202	228
i5	SQS	162	162	210	210	244	244	146	146	238	238	244	244	112	112	242	242	178	178	200	200	194	204	202	228
i6	SQS	162	162	210	210	244	244	146	146	238	238	244	244	112	112	238	266	178	178	202	202	194	198	202	202
i7	SQS	162	162	210	230	244	244	146	146	238	238	244	244	112	112	242	242	178	190	198	198	204	204	202	202
i8	SQS	162	162	210	210	244	244	146	146	238	238	244	244	112	112	242	242	178	178	200	200	194	204	202	228
QA
D1	AMX	156	164	214	230	248	248	146	146	242	248	244	250	108	108	238	244	188	188	196	204	194	194	202	202
D2	AMX	156	156	204	210	248	248	146	146	242	248	250	250	114	128	232	236	190	190	196	204	178	188	228	228
D3	AMX	160	160	210	222	242	248	146	146	242	242	250	250	114	128	232	238	190	190	196	196	182	198	202	228
D4	AMX	160	160	210	214	246	252	146	146	244	252	260	260	128	128	236	244	180	190	190	196	180	190	202	228
D5	AMX	156	156	214	230	246	252	146	146	248	248	244	244	108	108	238	238	190	190	200	206	170	186	202	202
D6	AMX	156	164	210	222	244	248	146	146	238	242	244	244	108	128	254	254	190	196	196	204	170	178	202	228
D7	AMX	156	156	204	210	244	248	146	146	242	240	244	252	114	114	246	246	180	190	196	204	188	188	202	202
D8	AMX	160	160	210	222	252	252	146	146	242	246	248	248	108	128	240	264	190	190	196	208	170	194	202	202
D9	AMX	156	156	210	210	244	252	146	146	236	248	246	258	108	128	238	264	166	192	200	200	192	192	228	228
D10	AMX	156	156	214	230	248	248	146	146	242	250	244	244	108	128	254	262	180	190	190	190	192	192	202	202
D11	AMX	156	160	210	222	252	252	146	146	250	250	246	258	108	128	238	254	186	192	190	196	186	198	202	202
D12	AMX	156	156	216	222	248	254	146	146	236	248	244	244	114	114	254	264	176	192	194	194	194	194	202	228
D13	AMX	156	156	214	214	252	252	146	146	242	246	244	244	114	128	238	254	186	186	190	196	170	198	202	202
D14	AMX	156	156	214	230	244	252	146	146	242	252	244	244	108	128	238	254	170	186	190	196	172	198	202	202
D15	AMX	156	164	210	222	248	254	146	146	246	246	244	244	108	114	254	262	186	192	190	194	194	194	202	228
D16	AMX	156	160	210	230	248	254	146	146	236	248	244	252	108	114	244	254	186	192	190	194	194	194	202	228
D17	AMX	156	156	210	210	254	254	146	146	236	244	244	252	114	114	254	266	186	186	190	196	188	188	202	228
D18	AMX	156	160	214	230	248	254	146	146	250	250	244	244	108	114	244	254	170	186	190	196	184	184	202	222
D19	AMX	156	160	210	210	248	254	146	146	242	246	244	244	114	128	244	254	166	182	190	196	180	188	202	202
D20	AMX	156	156	214	230	248	254	146	146	244	248	244	244	114	128	244	254	180	190	190	196	192	192	202	202
F1	AHS	156	164	210	218	248	248	146	146	240	240	244	244	128	128	244	244	166	196	202	202	190	200	202	202
F2	AHS	156	156	210	218	248	248	146	146	242	242	244	252	128	128	238	264	168	188	200	200	184	194	202	202
F3	AHS	156	156	208	218	248	248	146	146	240	240	248	248	128	140	248	254	166	172	200	200	190	200	202	202
F4	AHS	156	156	210	236	246	248	146	146	242	242	244	244	128	140	244	244	168	178	202	202	196	196	202	202
F5	AHS	156	164	222	244	248	248	146	146	242	242	244	252	128	128	254	264	168	176	200	200	196	196	202	202
F6	AHS	156	168	210	210	246	248	146	146	242	242	244	260	128	128	246	246	168	196	194	200	196	196	202	202
F7	AHS	156	164	210	210	246	248	146	146	242	248	244	260	108	128	242	254	172	190	194	198	196	196	202	202
F8	AHS	156	156	210	216	248	248	146	146	242	242	244	244	128	128	242	258	186	194	200	200	196	202	202	202
F9	AHS	156	164	210	216	248	248	146	146	242	242	244	244	114	126	252	264	168	184	200	200	176	190	202	202
F10	AHS	156	164	208	218	248	248	146	146	242	242	244	260	118	140	242	252	168	186	200	200	186	194	202	202
F11	AHS	156	164	208	218	248	252	146	146	242	242	244	244	108	128	238	264	168	168	194	198	190	206	202	228
F12	AHS	156	164	208	218	248	248	146	146	242	248	244	244	128	128	238	238	168	168	200	200	196	206	202	202
F13	AHS	156	156	218	218	248	252	146	146	242	242	252	260	128	128	242	242	168	180	194	200	192	202	202	202
F14	AHS	156	156	210	210	248	252	146	146	242	242	260	260	128	128	256	256	168	168	200	200	190	212	202	202
F15	AHS	164	164	218	218	248	252	146	146	242	242	244	260	128	140	238	242	186	194	198	198	192	216	202	202
F16	AHS	156	164	210	210	248	252	146	146	242	242	248	248	108	108	238	256	170	178	200	200	196	202	202	228
F17	AHS	156	164	210	210	248	252	146	146	240	240	244	260	128	128	238	256	168	168	200	200	186	190	202	202
F18	AHS	156	164	208	210	248	252	146	146	242	242	248	248	118	128	248	256	178	186	200	206	186	192	202	202
F19	AHS	164	164	208	210	248	252	146	146	240	248	248	248	118	128	238	248	168	196	200	200	174	174	202	202
J1	MAK	162	176	214	230	248	248	146	146	236	236	244	248	126	126	238	246	164	174	200	200	190	190	202	202
J2	MAK	162	176	214	230	248	248	146	146	238	244	244	248	112	126	238	254	168	178	200	200	190	202	202	202
J3	MAK	156	156	214	230	248	248	146	146	238	244	244	258	126	126	236	236	164	172	200	204	198	198	202	202
J4	MAK	156	162	210	222	248	248	146	146	236	236	244	244	126	126	236	236	170	182	200	204	190	198	202	202
J5	MAK	156	156	210	222	248	248	146	146	238	238	248	248	108	108	236	236	170	184	200	200	190	206	202	202
J6	MAK	156	156	214	214	248	248	146	146	238	242	244	244	126	126	236	236	166	178	190	204	186	190	202	202
J7	MAK	156	156	210	210	248	248	146	146	242	242	244	258	108	126	238	248	170	170	200	204	186	210	202	202
J8	MAK	156	164	210	210	242	242	146	146	238	238	244	258	126	126	238	254	172	186	204	204	192	210	202	202
J9	MAK	156	156	208	218	248	248	146	146	238	238	244	244	126	126	234	234	166	176	192	204	186	190	202	202
J10	MAK	158	158	210	210	248	248	146	146	238	242	248	258	108	126	234	234	160	178	204	204	190	198	202	202
J11	MAK	156	164	216	216	248	252	146	146	238	238	244	244	126	126	236	244	160	182	200	200	190	190	202	202
J12	MAK	156	164	216	216	242	248	146	146	238	250	244	248	108	108	236	236	166	178	204	204	186	186	202	228
J13	MAK	156	164	210	210	248	248	146	146	238	238	258	258	108	108	236	252	164	186	200	200	190	190	202	202
J14	MAK	156	164	210	210	242	248	146	146	238	246	244	248	108	126	236	236	158	172	200	208	194	198	202	202
J15	MAK	164	164	202	210	248	248	146	146	242	248	244	258	112	126	234	244	162	172	200	200	190	190	202	202
J16	MAK	164	164	208	208	248	248	146	146	228	242	244	258	108	112	238	238	162	178	204	204	194	198	202	202
J17	MAK	164	164	214	230	242	248	146	146	238	238	258	258	108	126	228	236	174	174	204	204	186	190	202	202
J18	MAK	164	164	214	230	242	248	146	146	238	246	248	248	108	108	236	236	166	178	200	200	194	206	202	202
J19	MAK	164	164	202	210	242	248	146	146	238	238	244	244	112	126	236	236	166	170	200	200	188	194	202	202
J20	MAK	164	164	208	218	248	248	146	146	238	238	244	248	108	126	238	254	170	186	200	200	188	194	202	202
S1	MK	158	168	214	230	250	250	146	154	242	242	244	244	108	126	242	274	166	172	200	204	178	178	202	202
S2	MK	158	158	214	222	246	246	146	146	242	248	244	250	106	126	242	264	176	176	200	204	174	186	202	202
S3	MK	168	168	214	214	246	250	146	146	242	242	244	250	108	108	240	246	170	176	200	204	194	194	228	228
S4	MK	158	166	214	214	240	248	146	146	242	242	250	250	108	126	242	242	166	176	200	200	194	194	202	202
S5	MK	158	168	210	214	240	240	146	146	242	242	250	260	108	126	242	242	166	172	200	200	198	202	202	202
S6	MK	158	166	214	214	250	250	146	146	242	248	244	244	108	126	242	242	168	176	198	198	194	194	202	202
S7	MK	158	166	214	214	242	250	146	146	242	242	246	246	108	108	242	242	172	184	200	200	196	196	202	202
S8	MK	168	168	214	214	246	250	146	146	242	242	244	256	106	126	242	252	166	172	188	198	194	198	202	202
S9	MK	166	166	214	214	242	248	146	146	242	242	242	242	108	126	238	238	166	166	194	202	198	202	202	202
S10	MK	160	168	214	214	250	250	146	146	242	242	244	244	106	128	238	238	184	184	200	200	194	194	202	202
S11	MK	158	166	210	214	250	250	146	146	248	248	244	256	106	126	242	242	184	196	198	198	194	194	202	202
S12	MK	158	158	210	214	248	248	146	146	242	242	244	244	108	126	238	256	166	170	200	204	194	194	202	202
S13	MK	168	168	210	214	250	250	146	146	242	242	244	244	112	126	240	240	172	172	198	198	194	198	202	202
S14	MK	168	174	210	214	248	248	146	146	242	242	244	244	106	126	242	242	170	170	198	198	194	198	202	202
S15	MK	158	158	214	214	248	248	146	146	242	242	244	244	108	108	238	242	166	194	198	198	198	202	202	202
S16	MK	158	166	214	214	248	248	146	146	242	242	244	244	108	126	240	240	172	172	198	198	198	202	202	202
S17	MK	158	168	214	214	240	250	146	146	242	242	244	250	108	128	240	240	166	172	198	198	190	202	202	202
S18	MK	158	158	214	214	240	250	146	146	242	242	250	260	108	108	240	240	166	170	198	198	194	194	202	202
S19	MK	158	158	214	220	248	248	146	146	242	242	244	252	108	108	240	256	166	172	198	198	190	194	202	228
S20	MK	158	158	210	214	248	248	146	146	242	242	244	260	106	126	240	256	166	184	198	198	198	198	202	202
T1	ABM	158	168	214	214	232	246	146	146	242	242	250	250	126	126	238	238	166	172	198	198	198	204	202	202
T2	ABM	158	158	214	220	232	246	146	146	242	242	254	262	126	126	238	246	164	178	204	204	186	190	202	212
T3	ABM	158	158	210	214	232	250	146	146	242	242	242	254	126	126	238	242	164	164	200	200	186	202	202	228
T4	ABM	158	158	210	214	246	246	146	146	242	242	260	264	106	112	238	242	164	164	200	200	178	204	202	202
T5	ABM	158	158	210	214	246	246	146	146	242	242	256	260	112	112	242	246	178	178	200	200	188	212	202	202
T6	ABM	158	158	210	214	232	246	146	146	242	242	244	256	112	112	242	242	164	164	200	200	182	204	202	202
T7	ABM	158	158	214	214	232	246	146	146	242	242	256	256	112	126	242	242	178	178	200	200	194	194	212	228
T8	ABM	158	158	214	214	232	246	146	146	242	242	256	256	112	126	242	242	178	178	200	200	190	198	212	228
T9	ABM	158	158	214	214	246	246	146	146	242	242	256	256	126	126	238	246	164	184	200	200	198	204	202	202
T10	ABM	158	158	210	214	246	246	146	146	242	242	252	256	126	126	238	246	178	178	200	200	204	204	202	202
T11	ABM	158	158	214	214	246	246	146	146	242	242	252	252	112	126	238	242	172	178	200	200	186	186	202	202
T12	ABM	158	158	214	214	246	246	146	146	242	242	244	252	106	126	238	242	172	178	200	200	184	184	202	228
T13	ABM	158	158	214	214	232	250	146	146	242	242	244	256	126	126	238	242	164	164	200	200	186	186	202	202
T14	ABM	158	158	214	214	232	250	146	146	242	242	244	244	112	126	242	242	178	178	200	200	190	194	212	228
T15	ABM	158	158	204	214	232	232	146	146	242	242	244	260	112	126	238	242	178	184	200	200	186	186	202	228
T16	ABM	158	158	214	214	250	250	146	146	242	242	244	244	126	126	238	238	168	168	200	200	190	208	202	202
T17	ABM	158	158	214	214	246	246	146	146	242	242	244	244	112	126	238	238	164	164	200	200	194	194	202	202
T18	ABM	158	158	204	214	232	250	146	146	242	242	244	244	112	126	238	242	178	178	200	200	204	204	202	212
T19	ABM	158	166	204	204	232	246	146	146	242	242	244	244	126	126	238	238	168	178	200	200	186	186	202	202
T20	ABM	158	166	214	214	250	250	146	146	242	242	244	244	106	126	238	242	174	178	200	200	190	190	202	202
71	ALJ	150	168	214	214	248	248	146	158	238	238	244	258	108	108	238	238	164	164	200	200	180	220	202	228
72	ALJ	148	172	214	224	252	252	146	158	238	238	244	244	108	126	238	238	164	164	200	200	190	190	202	202
73	ALJ	160	166	214	214	252	252	146	158	238	238	244	258	112	112	238	238	174	174	194	200	180	180	202	202
74	ALJ	150	172	214	214	252	252	146	158	238	238	244	244	108	112	238	238	168	174	200	200	184	198	202	228
75	ALJ	148	182	212	232	236	252	146	146	238	238	244	258	112	126	238	256	168	174	200	200	184	196	202	202
76	ALJ	172	178	214	230	236	236	146	146	238	238	244	258	112	126	238	248	174	184	194	200	186	196	202	202
77	ALJ	150	166	214	224	252	252	146	146	238	238	254	254	112	126	238	246	160	164	200	200	184	198	202	202
78	ALJ	160	172	214	214	236	252	146	158	238	246	244	244	112	128	238	246	172	184	200	200	178	194	202	202
79	ALJ	160	166	214	214	256	256	146	146	238	238	244	244	112	112	238	238	168	184	194	200	204	218	202	228
710	ALJ	150	182	214	214	236	256	146	146	238	238	244	244	112	126	238	238	166	176	200	200	184	184	202	202
711	ALJ	172	172	214	214	256	256	146	146	238	238	244	244	112	112	238	238	172	184	200	200	190	190	202	202
712	ALJ	172	178	214	214	236	252	146	146	238	238	242	242	112	112	234	248	168	174	194	200	186	194	202	202
713	ALJ	166	172	214	214	252	252	146	146	238	238	244	244	112	112	238	248	186	192	200	200	190	190	202	202
714	ALJ	172	172	212	232	236	252	146	158	238	240	244	244	112	126	238	238	168	168	200	200	186	198	202	202
715	ALJ	150	162	214	230	252	252	146	146	238	238	244	244	112	126	238	248	164	174	194	200	170	182	202	228
716	ALJ	160	172	214	214	252	252	146	158	238	238	244	244	112	126	238	238	168	180	194	200	198	198	202	228
717	ALJ	172	178	214	230	236	250	146	146	238	238	244	244	112	126	238	238	186	192	194	198	190	190	202	202
718	ALJ	162	166	214	230	236	236	146	146	238	238	244	244	112	126	238	248	186	192	194	200	182	182	202	202
719	ALJ	160	172	214	214	252	252	146	146	238	238	244	244	108	112	238	238	168	174	194	198	184	198	202	202
720	ALJ	160	166	214	214	236	236	146	146	238	238	244	244	112	126	238	248	168	174	200	200	184	194	202	202
QR
C1	RMX	156	156	206	214	244	244	146	146	242	242	244	244	108	128	242	258	180	192	190	200	184	188	202	202
C2	RMX	156	156	206	214	244	244	146	146	242	242	244	244	114	128	242	250	170	174	190	194	198	198	202	202
C3	RMX	156	156	206	206	242	242	146	146	252	252	244	244	108	114	242	258	170	174	190	200	184	184	202	202
C4	RMX	156	156	214	222	242	242	146	146	242	242	244	244	114	128	250	250	168	182	200	200	186	190	202	202
C5	RMX	156	156	214	214	244	244	146	146	242	242	244	244	108	114	238	250	174	182	200	200	194	194	202	202
C6	RMX	156	156	214	214	244	244	146	146	242	242	244	244	114	114	236	236	174	184	200	200	188	196	202	222
C7	RMX	156	156	214	214	242	242	146	146	242	242	244	244	128	128	238	250	170	192	190	200	192	202	202	220
C8	RMX	156	156	214	214	242	242	146	146	242	242	246	246	114	114	234	258	180	188	200	200	194	194	202	202
C9	RMX	156	156	206	214	242	242	146	146	242	242	244	250	108	114	250	250	170	188	198	198	188	188	202	228
C10	RMX	156	156	206	214	242	242	146	146	242	242	244	244	108	128	260	260	170	170	200	200	194	194	202	202
C11	RMX	156	156	214	214	244	244	146	146	242	242	244	244	108	128	238	244	170	170	200	200	188	198	202	202
C12	RMX	156	156	206	214	244	244	146	146	242	242	244	248	108	114	238	248	170	170	200	200	188	194	202	228
C13	RMX	156	164	214	214	244	244	146	146	242	242	244	244	108	114	238	248	186	192	190	200	198	198	202	202
C14	RMX	156	156	214	214	244	244	146	146	242	242	244	248	114	114	238	248	170	170	200	200	194	202	202	202
C15	RMX	156	156	214	214	240	240	146	146	242	252	244	244	108	114	238	238	170	184	190	198	188	198	228	228
C16	RMX	156	168	206	222	244	244	146	146	242	242	244	252	114	128	238	238	166	180	200	200	192	192	202	202
C17	RMX	156	156	206	206	244	244	146	146	242	252	244	248	114	128	236	254	170	180	190	206	184	198	202	202
C18	RMX	156	156	206	214	244	244	146	146	242	242	244	244	108	128	242	242	192	188	190	206	188	194	202	228
C19	RMX	156	156	206	214	238	244	146	146	242	242	244	244	108	114	242	254	192	192	206	206	186	196	228	228
C20	RMX	156	156	206	214	244	244	146	146	242	242	244	244	114	114	232	254	180	190	202	206	198	198	202	228
Q1	LD	166	178	210	210	250	250	158	158	246	246	244	244	128	128	238	242	164	164	200	200	186	202	202	228
Q2	LD	158	168	210	210	244	244	158	158	246	254	244	244	106	126	238	238	168	168	200	200	174	198	228	228
Q3	LD	158	168	210	210	250	250	158	158	248	258	244	250	106	126	238	238	168	168	200	200	180	180	228	228
Q4	LD	158	168	210	210	250	250	158	158	246	246	244	244	106	128	242	242	160	168	200	200	198	198	202	202
Q5	LD	158	168	210	210	250	250	158	158	254	254	244	244	126	126	240	240	160	168	200	200	170	192	228	228
Q6	LD	158	168	210	210	250	250	158	166	246	246	250	250	126	126	240	240	164	168	200	200	174	190	202	228
Q7	LD	158	168	210	210	248	248	158	164	246	246	250	250	126	126	240	264	160	160	200	200	190	190	228	228
Q8	LD	158	168	210	210	250	250	154	158	246	246	250	250	106	126	240	240	160	168	200	200	174	174	202	202
Q9	LD	168	168	210	210	244	250	162	162	246	252	244	244	128	128	238	238	168	168	200	200	174	174	202	228
Q10	LD	168	168	210	210	250	250	146	162	246	252	244	244	126	126	242	242	168	168	200	204	174	174	202	228
Q11	LD	168	168	210	210	250	250	158	158	246	252	250	250	106	126	228	240	160	168	200	200	174	174	202	228
Q12	LD	168	168	210	210	250	250	146	158	246	252	244	244	132	132	238	238	164	168	200	200	164	182	202	202
Q13	LD	168	168	210	210	250	250	158	158	246	252	244	244	128	128	238	238	168	168	200	200	180	190	202	202
Q14	LD	168	168	210	210	250	250	158	158	246	246	244	244	128	128	238	238	164	168	200	200	174	190	202	228
Q15	LD	168	168	210	210	244	250	146	160	246	252	244	244	128	128	244	252	164	168	200	200	190	198	228	228
Q16	LD	158	168	210	210	250	250	146	160	246	246	250	250	132	132	238	242	168	168	200	200	176	176	202	228
Q17	LD	158	168	210	210	250	250	158	166	246	246	244	244	128	128	242	242	168	168	200	200	170	174	202	202
Q18	LD	158	168	210	210	244	250	158	158	246	246	244	244	126	132	238	246	168	168	200	200	174	198	202	228
Q19	LD	158	168	210	210	244	250	158	158	246	246	244	244	126	126	240	240	168	168	200	200	168	168	202	202
Q20	LD	158	168	210	222	244	250	158	158	246	252	244	244	106	128	242	246	168	168	200	200	178	178	202	202
V1	RLJ	160	160	210	210	248	248	146	146	232	238	244	244	126	138	238	238	168	168	200	200	198	198	202	202
V2	RLJ	160	166	210	210	248	248	156	156	232	244	244	244	106	112	238	238	168	168	200	200	188	192	202	228
V3	RLJ	160	160	210	210	248	248	146	146	238	244	244	244	126	138	238	238	168	168	200	200	170	174	202	202
V4	RLJ	168	174	210	210	248	248	156	156	238	238	244	244	126	126	238	238	170	170	200	200	178	198	202	202
V5	RLJ	168	174	210	210	244	244	146	146	238	238	244	244	126	126	238	238	170	170	192	200	186	190	202	202
V6	RLJ	160	160	210	210	248	248	146	158	244	244	244	244	126	126	238	238	170	170	200	200	178	198	202	202
V7	RLJ	160	166	210	210	246	246	158	168	238	244	244	244	126	132	240	240	166	166	200	200	174	178	202	228
V8	RLJ	166	174	210	210	248	248	146	146	232	232	244	244	126	126	236	236	166	166	200	200	178	190	202	228
V9	RLJ	160	174	210	210	248	248	146	146	238	238	244	250	106	126	238	246	170	170	200	200	186	190	202	202
V10	RLJ	174	174	210	210	248	248	146	156	238	238	244	244	126	126	238	238	168	168	200	200	184	204	202	228
V11	RLJ	160	168	210	210	248	248	146	146	238	238	244	250	126	138	238	238	168	168	200	200	194	204	202	202
V12	RLJ	160	168	210	210	248	248	146	146	238	238	244	244	126	126	238	238	168	168	200	200	176	194	202	202
V13	RLJ	160	168	210	210	248	248	156	156	238	244	244	244	106	112	238	246	164	164	192	200	170	206	228	228
V14	RLJ	160	166	210	210	248	248	146	146	238	238	244	244	112	126	238	238	168	168	200	200	182	186	202	202
V15	RLJ	156	160	210	210	248	248	146	146	232	244	244	244	126	126	234	234	166	166	200	200	178	186	202	202
V16	RLJ	160	168	210	210	248	248	146	156	238	238	246	246	126	138	238	246	168	168	200	200	194	198	202	228
V17	RLJ	160	160	210	210	248	248	146	158	238	238	244	250	126	126	238	238	164	168	200	200	178	196	202	228
V18	RLJ	160	166	210	210	248	248	162	168	238	244	244	244	126	126	238	238	170	170	200	200	186	208	202	202
V19	RLJ	168	168	210	210	248	248	146	146	238	244	250	250	112	126	242	242	164	164	200	200	178	210	228	228
V20	RLJ	160	166	210	210	248	248	146	146	244	244	244	244	126	126	238	238	164	164	200	200	178	208	202	228
101	WN	168	168	214	214	248	248	146	146	238	238	244	244	112	126	242	242	174	174	202	202	186	186	202	202
102	WN	168	176	214	214	248	248	146	146	238	238	244	244	112	126	238	242	174	174	202	202	186	186	202	202
103	WN	168	168	214	214	248	248	146	146	238	238	244	254	106	112	254	254	174	174	190	194	186	186	202	202
104	WN	168	176	214	214	248	248	146	146	238	238	244	254	112	112	238	258	168	168	202	206	198	202	202	202
105	WN	176	176	214	214	248	248	146	146	238	238	244	244	112	112	238	238	170	180	190	194	198	198	202	202
106	WN	168	168	214	214	248	248	146	146	238	238	244	244	112	126	242	246	168	194	202	202	198	204	202	202
107	WN	168	168	214	214	248	248	146	162	238	238	244	244	112	128	238	238	168	180	194	202	186	186	228	228
108	WN	168	168	214	214	248	248	146	146	238	238	244	244	126	126	242	242	176	180	194	202	174	186	202	202
109	WN	168	168	214	214	248	248	146	146	238	238	244	244	106	128	238	258	176	176	194	202	186	202	202	202
1010	WN	168	168	214	214	248	248	146	146	238	238	244	254	112	126	238	238	170	180	202	202	186	186	202	202
1011	WN	152	168	214	214	248	248	146	146	238	238	244	244	126	126	238	246	180	180	202	202	186	186	202	202
1012	WN	152	168	214	214	248	248	146	146	238	238	244	258	126	126	238	252	172	180	194	202	174	204	202	202
1013	WN	152	176	214	214	248	248	146	162	238	238	244	244	112	126	238	252	170	190	194	194	186	198	202	228
1014	WN	168	176	214	214	248	248	146	146	238	238	244	258	126	126	238	238	170	178	194	194	186	204	202	202
1015	WN	168	168	214	214	248	248	146	146	238	238	244	244	126	126	238	238	170	178	194	202	184	202	202	202
1016	WN	168	176	214	214	248	248	146	146	238	238	244	244	126	126	238	238	178	178	202	202	202	222	202	202
1017	WN	162	168	214	214	248	248	146	146	238	238	244	244	126	126	238	238	180	190	202	202	202	202	202	202
1018	WN	162	168	214	214	248	248	146	146	238	238	244	258	112	112	238	252	190	190	202	202	186	186	202	202
1019	WN	176	176	214	214	248	248	146	162	238	238	258	258	126	126	238	238	168	180	202	202	186	198	202	202
1020	WN	176	176	214	214	248	248	146	146	238	238	244	258	112	112	238	238	168	178	202	202	186	204	202	202
51	RXS	156	162	210	210	248	252	146	146	232	232	242	252	112	112	238	244	172	172	194	194	198	198	202	228
52	RXS	168	168	210	210	252	252	146	146	232	246	242	242	112	112	238	238	166	166	194	194	186	186	202	202
53	RXS	162	162	210	210	248	252	146	146	238	238	242	252	112	122	238	238	172	172	194	194	186	186	202	202
54	RXS	156	162	210	210	248	252	146	146	232	238	254	254	112	112	238	238	172	172	194	194	186	186	202	202
55	RXS	156	162	210	210	242	246	146	146	232	232	242	254	112	122	238	248	172	172	194	194	186	198	202	222
56	RXS	168	168	210	210	242	242	146	146	232	232	248	248	112	112	230	238	166	172	194	194	186	186	202	202
57	RXS	168	168	210	210	242	242	146	146	232	238	248	248	112	112	238	248	172	172	194	194	186	186	202	202
58	RXS	156	162	210	224	242	246	146	146	232	248	242	242	112	122	238	238	172	172	194	194	186	186	202	202
59	RXS	162	168	210	210	242	246	146	146	238	238	242	242	112	112	234	244	172	184	194	194	186	186	202	202
510	RXS	156	168	210	210	244	244	146	146	238	238	242	242	112	112	244	244	166	166	194	194	186	186	202	202
511	RXS	156	168	210	210	242	242	146	146	232	238	246	246	112	112	234	244	166	166	194	194	186	186	202	202
512	RXS	162	162	210	210	242	242	146	146	232	248	252	252	112	112	238	244	166	166	194	194	186	186	202	202
513	RXS	156	168	210	210	242	242	146	146	238	238	242	242	112	112	244	244	166	184	194	194	186	186	202	202
514	RXS	156	168	210	210	242	242	146	146	248	256	242	256	112	112	234	244	166	178	194	194	186	196	202	202
515	RXS	156	168	210	210	244	244	146	146	232	232	242	242	112	112	234	262	166	178	194	194	186	186	202	202
516	RXS	156	168	210	222	242	246	146	146	232	238	242	260	112	112	244	244	166	178	194	194	186	186	202	202
517	RXS	162	168	210	210	242	242	146	146	238	238	242	250	112	112	244	244	166	166	194	194	186	186	202	202
518	RXS	156	168	210	210	242	242	146	146	238	248	242	256	112	112	244	244	166	184	194	194	186	186	202	202
519	RXS	156	168	210	210	242	242	146	146	232	238	242	242	112	112	234	244	162	178	194	194	186	186	202	202
520	RXS	156	168	210	210	242	242	146	146	238	248	242	250	112	112	238	244	184	184	194	194	186	186	202	202
I1	RMAK	168	168	216	222	248	248	146	146	240	240	244	254	114	114	244	244	164	168	202	202	194	194	202	202
I2	RMAK	168	168	210	220	228	252	146	146	240	246	244	244	108	114	238	238	158	164	200	200	194	194	202	202
I3	RMAK	162	162	210	210	248	248	146	146	242	242	244	256	114	128	246	246	168	176	190	202	194	194	202	202
I4	RMAK	162	162	210	210	244	244	146	146	240	240	244	244	110	128	244	258	158	178	200	200	186	196	202	228
I5	RMAK	162	162	216	222	224	244	146	146	240	240	246	254	114	114	238	238	164	166	202	202	196	196	202	202
I6	RMAK	162	170	210	218	244	244	146	146	240	248	244	244	108	114	236	236	158	166	200	200	194	194	202	202
I7	RMAK	162	162	208	220	240	240	146	146	240	240	246	246	128	128	236	244	164	168	200	200	190	196	202	222
I8	RMAK	162	162	210	210	246	246	146	146	242	242	244	244	110	128	244	258	160	180	200	200	186	194	202	228
I9	RMAK	162	170	210	210	244	244	148	154	242	250	244	256	128	128	244	244	164	184	202	202	190	200	202	202
I10	RMAK	162	162	220	230	228	252	146	146	244	252	244	244	108	114	242	262	160	164	200	200	190	190	202	202
I11	RMAK	162	168	210	220	246	246	146	146	242	252	258	258	108	108	244	256	168	168	200	200	190	198	202	202
I12	RMAK	162	170	218	218	246	246	146	146	244	244	242	242	108	112	244	248	180	188	202	202	186	192	202	202
I13	RMAK	164	170	206	216	248	248	146	146	246	254	254	254	126	140	238	238	162	168	202	202	186	190	202	202
I14	RMAK	162	168	210	216	248	248	146	146	244	252	244	244	108	112	240	244	168	168	196	196	186	204	202	202
I15	RMAK	162	162	210	222	248	248	146	156	242	242	244	250	108	112	240	248	162	170	200	208	186	186	202	202
I16	RMAK	168	168	210	210	244	258	146	146	242	250	244	254	108	112	238	238	164	168	200	200	186	190	202	202
I17	RMAK	168	168	204	212	248	248	146	146	248	250	244	250	110	128	240	244	168	196	196	202	186	204	202	202
I18	RMAK	162	168	204	212	248	248	146	146	242	242	246	254	128	140	238	244	164	164	200	200	190	190	202	202
I19	RMAK	162	168	210	216	248	254	146	146	242	242	246	250	114	128	246	246	182	182	200	200	188	194	202	202
I20	RMAK	168	168	204	212	248	248	146	146	246	246	244	258	114	128	240	240	176	182	190	202	190	190	202	202
X1	RML	162	162	210	210	248	248	146	146	240	240	240	240	112	112	238	238	170	184	190	190	186	186	202	202
X2	RML	162	168	212	212	248	248	146	146	244	250	240	250	112	112	238	238	170	170	190	202	186	186	202	228
X3	RML	168	168	228	228	252	252	146	146	240	240	256	256	126	126	238	238	168	178	190	190	194	194	202	202
X4	RML	162	162	210	210	252	252	146	146	240	240	240	240	112	112	242	246	168	178	190	190	186	186	202	228
X5	RML	156	162	210	210	254	254	146	146	232	240	240	252	112	112	238	238	172	184	190	190	186	186	202	202
X6	RML	156	162	210	210	248	252	146	146	240	252	240	240	112	112	238	238	174	180	190	190	186	186	202	202
X7	RML	156	162	210	210	248	252	146	146	240	240	240	256	112	112	232	238	182	182	190	190	186	186	202	202
X8	RML	156	168	210	228	248	252	146	146	232	240	240	250	112	112	238	238	170	184	190	190	186	186	202	202
X9	RML	156	168	210	226	252	252	146	146	240	240	240	250	112	126	238	238	170	170	190	190	186	186	202	228
X10	RML	156	168	210	210	252	252	146	146	240	252	246	246	112	112	238	238	168	168	190	190	186	186	202	228
X11	RML	156	168	210	210	252	252	146	146	232	248	240	240	112	112	242	250	170	170	190	190	186	186	202	202
X12	RML	164	168	210	210	252	252	146	146	240	240	240	246	126	126	238	238	172	180	190	190	186	186	202	202
X13	RML	168	168	210	216	248	248	146	146	240	240	246	246	112	112	238	248	166	172	190	190	186	186	202	202
X14	RML	156	168	210	216	248	248	146	146	240	240	246	246	112	112	238	238	170	170	190	190	186	186	202	202
X15	RML	156	168	210	216	248	248	146	146	236	240	240	240	112	112	238	238	170	170	190	190	186	186	202	228
X16	RML	164	164	210	216	248	248	146	146	240	240	240	240	112	112	242	242	170	170	190	190	186	186	202	228
X17	RML	156	168	210	216	248	248	146	146	240	246	240	240	112	112	236	236	166	166	190	190	186	186	202	202
X18	RML	156	168	210	216	248	248	146	146	232	240	250	250	112	112	238	238	170	170	190	190	186	186	202	228
X19	RML	156	168	210	216	248	248	146	146	240	246	240	240	112	112	238	238	170	170	190	190	186	186	202	202
X20	RML	166	176	210	216	248	248	146	146	240	240	240	250	112	112	242	242	170	170	190	190	186	186	202	228
